# Supplementary material for: Effects of rot-promoting bacteria on decomposition characteristics of corn straw and spring soybean yield in Saline-alkali Land
Source: Front Plant Sci. 2025 May 13;16:1572868. doi: 10.3389/fpls.2025.1572868 (PMC12106462; doi:10.3389/fpls.2025.1572868)
Supplement: Supplementary file 1 [file DataSheet1.zip]

Archive with 2 entries (2 files):
- Supplementary_Figure.docx
- Supplemental data.xlsx
