# Supplementary material for: Effects of rot-promoting bacteria on decomposition characteristics of corn straw and spring soybean yield in Saline-alkali Land
Source: Front Plant Sci. 2025 May 13;16:1572868. doi: 10.3389/fpls.2025.1572868 (PMC12106462; doi:10.3389/fpls.2025.1572868)
Supplement: Supplementary file 1 [file DataSheet1.zip › Supplemental data.xlsx]

## Sheet: Table S1
	Table S1 Raw data on the decomposition rate of straw two years after the application of the decomposition agent
	2023year						2024year
	stage	treatment					stage	treatment
		CK	T1	T2	T3			CK	T1	T2	T3
	R2	0.62507	0.67702	0.63023	0.69296		R2	0.42477	0.54646	0.51692	0.52985
		0.61491	0.66776	0.6501	0.72124			0.42985	0.53385	0.57723	0.53631
		0.62733	0.65878	0.62733	0.69358			0.45708	0.51585	0.52692	0.51538
		CK	T1	T2	T3			CK	T1	T2	T3
	R4	0.69151	0.7648	0.71636	0.80538		R4	0.57492	0.62831	0.61492	0.658
		0.69979	0.76439	0.73085	0.81366			0.52446	0.60523	0.67815	0.59015
		0.7093	0.75503	0.70917	0.77619			0.59185	0.68031	0.60015	0.69246
		CK	T1	T2	T3			CK	T1	T2	T3
	R6	0.74928	0.82609	0.80124	0.84472		R6	0.63554	0.63769	0.59631	0.71662
		0.75569	0.80745	0.78882	0.83437			0.56738	0.64446	0.67246	0.69508
		0.73085	0.83807	0.81801	0.82582			0.59354	0.66692	0.70046	0.62923
		CK	T1	T2	T3			CK	T1	T2	T3
	R8	0.80296	0.83437	0.84679	0.87371		R8	0.55292	0.66269	0.66508	0.696
		0.78054	0.84472	0.83851	0.88758			0.68231	0.67877	0.65154	0.694
		0.76812	0.85507	0.83168	0.86542			0.628	0.64538	0.67585	0.72077

## Sheet: Table S2
		Table S2 Raw data of cellulose, hemicellulose and lignin content of straw after application of decomposing fungator
		2023year						2024year
		stage	treatment					stage	treatment
	cellulose		CK	T1	T2	T3			CK	T1	T2	T3
		R2	27.54±0.38a	26.57±0.26ab	26.04±0.21b	25.72±0.51b		R2	30.71±0.4a	29.22±0.44b	28.83±0.47b	27.29±1c
		R4	26.93±0.25a	24.33±0.1b	24.12±0.28b	22.85±0.37c		R4	27.82±0.19a	25.2±0.93b	24.65±0.51b	21.95±0.56c
		R6	26.02±0.1a	24.25±0.14b	24.03±0.33b	22.45±0.33c		R6	23.14±0.11a	21.9±0.2b	21.45±0.51b	20.14±0.38c
		R8	25.71±0.34a	24.13±0.06b	23.98±0.29b	22.07±0.26c		R8	22.73±0.59a	21.89±0.4a	21.21±0.34b	19.92±0.75c
		stage	treatment					stage	treatment
	hemicellulose		CK	T1	T2	T3			CK	T1	T2	T3
		R2	35.06±0.43a	33.2±0.25b	33.22±0.28b	31.81±0.64b		R2	36.61±0.21a	33.03±0.5c	34.8±0.64b	30.52±0.19d
		R4	34.39±0.55a	32.09±0.28b	32.53±0.3b	29.01±0.72c		R4	34.32±0.09a	32.02±0.91b	30.54±0.45c	28.83±0.56d
		R6	34.19±0.18a	31.42±0.48b	31.54±0.68b	28.68±0.44c		R6	30.03±0.2a	29.66±0.31ab	28.61±0.96b	26.16±0.41c
		R8	33.43±0.52a	31.05±0.53b	31.01±0.51b	28.4±0.45c		R8	27.76±0.52a	26.35±0.38b	26.02±0.45b	25.82±0.31b
		stage	treatment					stage	treatment
	lignin		CK	T1	T2	T3			CK	T1	T2	T3
		R2	15.45±0.08a	15.18±0.06b	15.2±0.08b	14.61±0.06c		R2	22.18±0.44a	22.05±0.06a	21.84±0.36a	21.83±0.19a
		R4	15.45±0.08a	15.18±0.06b	15.2±0.08b	14.61±0.06c		R4	21.36±0.25a	21.28±0.13a	21.55±0.15a	20.7±0.36b
		R6	15.22±0.03a	13.99±0.05b	14.11±0.03b	13.37±0.03c		R6	21.19±0.88a	20.77±0.25ab	20.31±0.26b	19.52±0.11c
		R8	15.2±0.05a	13.9±0.07b	13.94±0.04b	13.21±0.01c		R8	20.91±0.29a	20.5±0.19b	19.48±0.09c	18.25±0.45d

## Sheet: Table S3
		Table S3 Raw data of the nitrogen, phosphorus and potassium release rate content of straw after application of decomposition fungicide
			2023year						2024year
			stage	treatment					stage	treatment
		N		CK	T1	T2	T3			CK	T1	T2	T3
			R2	0.32±0.02c	0.36±0.01b	0.31±0.01c	0.42±0.02a		R2	0.32±0.023c	0.36±0.009b	0.31±0.009c	0.42±0.021a
			R4	0.33±0.01c	0.37±0.01b	0.34±0.01c	0.43±0.01a		R4	0.33±0.007c	0.37±0.009b	0.34±0.015c	0.43±0.006a
			R6	0.37±0.01d	0.42±0.02b	0.4±0c	0.48±0.03a		R6	0.37±0.009d	0.42±0.02b	0.4±0.003c	0.48±0.029a
			R8	0.42±0.02d	0.45±0.01c	0.46±0.02b	0.52±0.03a		R8	0.42±0.021d	0.45±0.012c	0.46±0.015b	0.52±0.029a
			stage	treatment					stage	treatment
		P		CK	T1	T2	T3			CK	T1	T2	T3
			R2	0.32±0.007c	0.34±0.006b	0.33±0.009c	0.37±0.029a		R2	0.31±0.005b	0.3±0.009b	0.31±0.005b	0.33±0.005a
			R4	0.33±0.016c	0.36±0.016b	0.35±0.028b	0.4±0.028a		R4	0.32±0.005c	0.32±0.005c	0.34±0.005b	0.35±0.009a
			R6	0.34±0.016c	0.37±0.007b	0.37±0.003b	0.41±0.007a		R6	0.33±0.005c	0.34±0.014c	0.37±0.005b	0.39±0.005a
			R8	0.35±0.007c	0.37±0.004b	0.37±0.01b	0.42±0.011a		R8	0.37±0.014c	0.4±0.01b	0.41±0.005b	0.44±0.009a
			stage	treatment					stage	treatment
		K		CK	T1	T2	T3			CK	T1	T2	T3
			R2	0.46±0.011d	0.53±0.016c	0.61±0.014b	0.63±0.016a		R2	0.55±0.003c	0.67±0.007b	0.69±0.001a	0.7±0.003a
			R4	0.54±0.011d	0.58±0.027c	0.62±0.006b	0.64±0.012a		R4	0.63±0.007d	0.74±0.005c	0.76±0.007b	0.78±0.005a
			R6	0.56±0.022d	0.59±0.006c	0.63±0.012b	0.65±0.011a		R6	0.77±0.005c	0.82±0.007b	0.83±0.005a	0.84±0.006a
			R8	0.57±0.021d	0.6±0.033c	0.63±0.006b	0.66±0.006a		R8	0.79±0.005d	0.83±0.008c	0.84±0.004b	0.86±0.001a

## Sheet: Table S4
				Table S4 Raw data of extracellular enzyme activity in straw after application of decomposing microbial agent.	Table S4 Raw data of extracellular enzyme activity in straw after application of decomposing microbial agent.
						2024year
						stage	treatment
					exo-β-1,4-glucanase		CK	T1	T2	T3
						R2	7417.09	8624.98	9280.23	11912.8
							7983.59	8816.95	10249.6	10910.2
							8158.31	8450.62	8759.05	11773.7
							CK	T1	T2	T3
						R4	9393.49	9461.17	9387.68	12125.3
							8810.33	9623.4	9587.89	11796.6
							8713.51	9717.78	10090.4	12090.8
						2024year
						stage	treatment
					endo-β-1,4-glucanase		CK	T1	T2	T3
						R2	415.765	479.191	482.299	498.382
							453.835	448.589	467.995	483.246
							439.558	464.263	486.563	505.567
							CK	T1	T2	T3
						R4	656.082	701.538	763.542	849.567
							647.674	682.213	807.602	869.561
							627.205	661.314	786.71	808.828
						2024year
						stage	treatment
					xylanase		CK	T1	T2	T3
						R2	17.574	20.0894	20.3893	27.2105
							16.4513	21.6268	23.4864	29.5599
							17.4454	19.8944	22.3715	29.6855
							CK	T1	T2	T3
						R4	50.1174	51.1733	54.9475	66.2672
							48.3544	54.4211	53.4323	63.5794
							49.77	53.4323	52.8543	63.858
						2024year
						stage	treatment
					β-mannanase		CK	T1	T2	T3
						R2	3.73749	3.5772	4.18937	5.05956
							3.28688	3.70842	4.01828	4.5649
							3.4417	3.69896	3.70019	4.66068
							CK	T1	T2	T3
						R4	3.97015	6.21096	7.01956	7.88731
							4.68686	6.43625	7.90417	8.11652
							4.02005	7.30522	7.59863	7.50564
